# Supplementary material for: scoreInvHap: Inversion genotyping for genome-wide association studies
Source: PLoS Genet. 2019 Jul 3;15(7):e1008203. doi: 10.1371/journal.pgen.1008203 (PMC6608898; doi:10.1371/journal.pgen.1008203)
Supplement: S1 Dataset — (CSV) [file pgen.1008203.s002.csv]

	1p22.1	1q31.3	2p22.3	2q22.1	3q26.1	6p21.33	6q23.1	7p14.3	7p11.2	7q11.22	7q36.1	11p12	11q13.2	12q13.11	12q21.2	14q23.3	21q21.3	Xq13.2
HG00096	NN	NN	NI	II	II	NI	NN	NN	IbIb	NI	NN	NN	NaNa	NN	NbI	NN	NbI	Nb
HG00097	NI	NN	NI	II	II	NI	NN	NI	IbIb	II	NN	NN	NaI	NN	NaI	NN	NaNa	NcI
HG00099	NN	NI	II	NI	NbNb	II	NN	NN	NaIb	NI	NN	II	II	NN	NaI	NI	II	NcNc
HG00100	NN	NI	NN	NI	II	II	NN	NN	NbIb	NN	NN	NN	NaNb	NN	NaI	NN	II	NcNc
HG00101	NN	II	NN	II	II	NI	NI	NI	IaIa	NI	NN	NN	NaI	NN	II	NN	NaI	I
HG00102	NN	NN	NI	II	NaI	NI	NN	NI	NbNb	NI	NN	NN	NaNa	NN	NaNa	NI	NcI	NcNc
HG00103	NN	II	NN	NI	II	NI	NN	NN	NaIa	NN	NI	NI	II	NN	NaNa	NN	NaI	Nc
HG00105	NN	NN	NN	II	NaI	NI	NN	NN	IbIb	II	NN	NN	NaNa	NN	NaNb	NN	II	Nc
HG00106	NN	NN	NI	II	NcI	II	NN	NI	NaIb	NN	NN	NN	NaI	NN	NaI	NI	NaI	NbNc
HG00107	NN	NN	NN	II	NaNa	NN	NN	NN	NbNb	II	NN	II	NaI	NN	NbNb	NN	NaNa	Nc
HG00108	NN	NN	NI	II	II	NI	NI	NN	NaIa	II	NN	NN	NaI	NN	NaI	NN	NaI	Nc
HG00109	NI	II	NN	II	NcI	II	NI	NI	NbIb	NN	NN	NN	NaNa	NN	NaI	NN	NaI	Nc
HG00110	NN	NI	NN	II	NaI	NI	NI	NN	IaIa	NI	NN	NI	NaNa	NN	NaNa	NN	NbI	NcNc
HG00111	NI	NI	NN	II	NcI	NI	NN	NN	NaNb	NI	NN	NN	NaNa	NN	NaI	NN	NaI	NcI
HG00112	NN	NN	NN	II	NbNb	II	NN	NI	NbIa	II	NI	NI	NaNb	NN	NbI	NI	II	Nc
HG00113	NN	NN	NN	II	II	NN	NN	NN	NaIa	II	NN	NN	NaI	NN	II	NI	NaNa	I
HG00114	NN	NN	NN	NI	II	NI	NN	NN	NbIb	NN	NN	NI	NaNa	NN	NaNb	NI	II	Nb
HG00115	NN	NI	NN	NI	II	II	NN	II	IbIb	NI	NN	NN	NaNb	NN	NaNa	NI	NaI	Nb
HG00116	NN	NN	NI	NI	NaI	NI	NI	NI	NbNb	II	NN	NN	NaNa	NN	NbI	NN	NaNa	I
HG00117	NI	NI	NN	II	NaNc	NI	NN	II	NbIa	NI	NI	NN	NaI	NN	NaNa	NI	II	Nc
HG00118	NN	NI	NN	II	II	NN	NN	NI	NaIb	II	NN	NN	II	NN	II	NI	NaNc	NcNc
HG00119	NI	NN	NI	II	II	II	NN	NN	NbIb	NI	NI	NN	NaI	NN	NbNb	NN	II	Nc
HG00120	NI	NN	NI	NI	II	NI	NN	NN	NaNb	NI	NN	NN	NaNa	NN	NaNb	NN	NaI	NbNc
HG00121	NN	NN	NN	II	II	NN	NN	NN	NbIa	NI	NI	NN	II	NN	NbI	NN	NcI	NbNc
HG00122	NN	II	NN	NI	NcNc	II	NN	NN	NaIb	NI	NN	NN	II	NN	NaNa	NN	NaI	NcNc
HG00123	NN	NN	NN	NI	II	II	NN	NN	NaNb	NI	NI	NI	NaNa	NN	NbNb	NI	NaNa	NcI
HG00125	NI	NI	NN	II	II	II	NN	NN	NaNb	NI	NI	NN	NaNa	NN	II	NN	NaI	NbNc
HG00126	II	NN	NI	II	II	NI	NN	NN	NaIb	NI	NI	NN	II	NN	NbNb	NN	NbI	Nc
HG00127	NN	NN	II	II	II	II	NN	NN	NaIa	NI	NI	NN	NaNb	NN	NbNb	II	NaNc	NbNc
HG00128	NN	NI	NI	II	II	NI	NN	NI	NaIa	NI	NN	NN	II	NN	NaI	NI	NbI	NcNc
HG00129	NN	NN	NN	NI	II	II	NN	NN	NaIb	NN	NN	NN	NaI	NN	NaI	NN	NcI	Nc
HG00130	NI	NN	NI	NI	II	NI	NN	NI	NaIb	II	NN	NI	NaNa	NN	NaNa	NN	II	NbI
HG00131	NN	NN	NI	II	NcI	II	NN	NN	NaIa	II	NN	NI	II	NI	II	NN	NaI	Nc
HG00132	NN	NN	NI	II	II	II	NN	II	IaIb	II	NI	NN	NbI	NN	NaNb	NI	NaI	NcNc
HG00133	NI	NI	NN	II	NcNc	II	NI	NN	NaIb	II	II	NI	II	NN	NaI	NN	NcI	NcI
HG00136	NN	NI	NN	NI	NaI	II	NN	NI	NaNa	II	NI	NI	NaI	NN	II	NI	II	Nc
HG00137	NI	NN	NN	II	II	II	NN	NN	NbIb	NN	NN	NI	NaNb	NI	NaI	NN	NaI	NcNc
HG00138	NN	NN	NI	NI	II	NI	NN	NI	NaIb	NI	NI	NI	NaI	NN	NaI	NI	NbI	Nc
HG00139	NN	NN	NI	NI	NaI	NI	NN	NN	NbIb	II	NN	NN	NaI	NN	II	NN	NaI	Nc
HG00140	NN	NN	NI	NI	NbNb	NI	NN	NN	IaIb	II	NN	NN	NaI	NN	II	II	NbI	Na
HG00141	NN	NN	NI	NI	NbI	II	NN	NN	NaIb	NI	NN	NN	NaNa	NI	NaNb	NI	II	Nc
HG00142	NI	NN	NN	II	NcI	II	NN	NN	NaIb	NI	NN	NN	II	NN	NbI	II	NbI	Nc
HG00143	NN	NI	NN	II	NaNc	NI	NN	NN	NaNb	NI	NI	NI	NaNa	NN	NaNa	NN	II	I
HG00145	NN	NN	II	II	II	NN	NN	NI	NaIb	NI	NN	NN	NaNa	NN	NaI	NN	NbI	Nc
HG00146	NN	NN	NN	II	NaNc	II	NN	NN	NaNb	NI	NN	NN	NaI	NN	NbI	NI	NcNc	NcI
HG00148	NN	NN	NI	II	II	NI	NN	NN	NbIb	NI	NN	NI	NaI	NN	NaI	NI	NaI	Nc
HG00149	NN	NN	NI	NI	NcNc	NI	NN	NN	NaIb	II	NN	NN	NaNa	NN	NbI	NN	NbNb	Nc
HG00150	NN	II	NN	II	NbNb	NI	NN	NN	NaNa	NI	NN	NI	NaNb	NN	II	NI	II	NcI
HG00151	NN	NI	NN	II	NaNc	NI	NN	NN	NbIa	NI	NN	NN	NaNa	NI	NaI	NN	NaI	Nc
HG00154	II	NI	NN	II	II	II	NN	NI	NaIb	NI	NN	NN	NaI	NN	NaI	NN	II	NbNc
HG00155	NN	NN	NN	II	NcNc	II	NN	NI	NaIb	NI	NN	NI	NaI	NN	NaI	NI	NaI	Nb
HG00157	NN	NN	NN	II	II	NI	NN	II	NaIb	II	NN	NN	NaNa	NN	NaNb	NI	II	Nb
HG00158	NN	NI	NN	II	NaNa	NI	NN	NN	IbIb	NI	NI	NN	NaNb	NN	NaNb	NI	II	NaI
HG00159	NI	II	NN	II	II	NN	NN	NI	NaIb	II	NN	NN	NaNa	NN	NaNb	NI	II	Nc
HG00160	NN	NN	NN	NI	NcI	II	NN	NI	NbNb	II	NN	NN	NaNa	NN	II	NN	NaI	Nc
HG00171	NN	NI	II	NN	NcI	II	NN	NI	NaNa	II	NI	NI	NaNa	NN	NaNa	NI	NaI	NbNc
HG00173	NN	NN	NI	II	II	NN	NN	NN	NaIb	II	NN	NI	NaI	NN	NbI	NI	II	NcNc
HG00174	NN	NN	NI	II	II	II	NN	NI	NaIb	II	NN	NN	NaNa	NN	NaNb	NN	NaNc	NcNc
HG00176	NN	NI	NN	NI	NbNb	II	NI	NI	NaIb	NI	NN	NN	NaNb	NN	NaI	NN	NbI	NbI
HG00177	NI	NN	NN	NI	NaI	NI	NN	NN	NaIa	II	NN	NN	NaI	NN	NaNa	II	NaI	NcNc
HG00178	NN	NI	NN	II	NcI	NI	NN	NN	NbIa	II	NI	NN	NaNb	NN	NaNb	NI	NaI	NcNc
HG00179	NN	NN	NN	II	II	NI	NN	II	NaNb	II	NI	NI	NbNb	NN	NaI	II	NaI	NcNc
HG00180	NI	NN	NN	II	NaI	NI	NN	NI	NaIb	II	NI	NN	NaI	NN	NaI	NI	NaI	NcNc
HG00181	NI	NI	NN	II	NaI	NI	NN	NI	IaIb	NI	NN	NI	NaI	NN	NaI	NI	NbNc	Nc
HG00182	NN	NN	NN	II	NcNc	II	NN	NN	NaNa	II	NN	NN	NaNb	NN	NbI	II	II	Nc
HG00183	NN	NN	NN	II	II	NN	NN	NN	NaIb	NI	NN	NI	II	NN	NbI	NI	II	I
HG00185	NN	NN	NI	II	NaNa	NI	NI	NN	IaIa	II	NN	NI	NaI	NN	NbI	II	NcI	Nb
HG00186	NN	NI	II	II	II	NN	NN	NI	NbIb	II	NN	II	NaI	NN	NaNa	II	NaI	Nc
HG00187	NN	NI	NN	NI	NaNa	NI	NN	NN	NaNa	NI	NI	NN	NaI	NN	NaNb	NI	NaNc	Nc
HG00188	NN	NN	NN	II	NaNa	NI	NN	NN	NaIb	II	NN	NN	NaNa	NN	NaI	NI	NaI	Nc
HG00189	NN	NN	NN	II	II	NI	NI	NI	NaNa	NI	NN	NN	NaNa	NN	II	NN	NaI	Nc
HG00190	NI	NN	NI	NI	II	II	NN	NN	NaIb	II	NN	NI	NaNa	NN	NaNb	NI	NaNb	Nc
HG00231	NI	NN	NN	NI	II	II	NN	NN	NbIb	NI	NN	NI	NaNb	NN	NaI	II	NaNc	NcI
HG00232	NI	NN	NN	NI	NcI	NN	NN	NN	NaNb	NI	NN	NN	NaI	NN	NbI	NI	NbNc	NcNc
HG00233	NI	NI	NN	II	NcNc	II	NN	NN	NaIb	II	NI	NN	NaI	NN	II	NN	NbI	NcNc
HG00234	NN	NI	NI	II	II	II	NN	NN	NaIb	NI	NN	NN	NaNa	NN	NaNb	NN	NaNa	Nb
HG00235	NI	II	NN	II	NaI	NI	NI	NN	NbIa	II	NN	NI	NaI	NN	NaNa	NI	NaI	NcNc
HG00236	NN	NI	NI	II	NcI	NI	NN	NI	IaIb	NI	NN	NI	NaNa	NI	NaI	NN	NcI	NcI
HG00237	NN	NI	NI	II	II	II	NN	NN	NbIb	II	NN	NN	NaI	NN	NaI	NN	NaNa	NcNc
HG00238	NN	NN	NN	II	NbI	NI	NN	NN	NaNb	NI	NN	NN	NaNa	NN	II	NN	NaI	NbNc
HG00239	NN	NN	NN	NI	NcI	II	NN	NN	NaNb	II	NN	NN	NaNa	NN	NaI	NN	NaI	NcI
HG00240	NN	NN	NN	II	NbI	NI	NN	NN	NaNb	NI	NI	NN	NaNa	NN	NaI	NN	NbI	NcNc
HG00242	NN	NI	NI	NN	NaNc	NI	NN	NN	NaIb	NN	NN	NN	NaI	NN	NbI	NN	NaNa	Nc
HG00243	NN	NN	NN	NI	NaNc	NN	NN	NN	NaIa	NI	NN	NN	NaNa	II	NaI	NN	II	I
HG00244	NN	NN	NI	II	II	NI	NN	NN	NaIa	NI	NN	NN	NaNb	NN	NbI	NN	NaNa	Nb
HG00245	NN	NN	NN	NI	NbI	NN	NN	NN	NaIa	NN	NN	NN	NaNa	NN	II	NN	II	NcNc
HG00246	NN	NN	NN	II	NaNa	II	NN	NI	NaIb	II	NI	NI	NaI	NN	NaI	NI	NaNc	Nc
HG00250	NN	NI	NI	II	NaI	NI	NN	NI	IaIb	NI	NI	NN	NaNa	NN	NbI	NN	II	NaNc
HG00251	NN	NN	NN	NI	NcI	NI	NN	NN	IaIb	NI	II	NI	NaNa	NN	NaI	NN	II	Nc
HG00252	NN	NN	NN	II	NaNa	NN	NN	NN	NbNb	II	NN	NI	NaI	NN	II	NN	NaNb	Nb
HG00253	NI	NI	NN	II	II	NI	NN	NI	NaIb	NN	NI	NN	NaI	NN	NaNb	NI	II	NbNc
HG00254	NN	NI	NN	NI	II	II	NN	NN	IbIb	II	NN	NN	NaI	NN	NaI	NN	NaNb	NbI
HG00255	NN	NN	NI	II	NcI	NN	NN	NN	IaIb	II	NN	NI	NaNa	NN	NaI	NI	NaI	NcI
HG00256	NN	NN	NN	NI	NbNb	NI	NN	NI	NaIb	NI	NI	NN	NaI	NN	NaI	NN	NaNa	Na
HG00257	NN	NN	NN	II	NcI	II	NN	NN	IaIb	NI	NI	NN	NaNa	NN	II	NI	NaNa	NbI
HG00258	NN	NN	NI	NI	II	NN	NN	NN	IaIb	II	NN	NN	NaI	NI	NaNb	NI	NcI	NcNc
HG00259	NN	NI	NI	II	II	NI	NN	NN	NaIa	NN	NN	NN	NaI	NN	NaNb	NI	NcI	NcNc
HG00260	NN	NI	NI	NI	NaI	II	NN	NI	NaIa	NN	NI	NN	II	NN	NaNa	NN	NaI	Nc
HG00261	NI	NN	NN	II	NaNa	NI	II	NI	IbIb	NI	NN	NI	II	NN	NaI	NN	II	NcI
HG00262	NN	NN	NN	II	NcI	II	NN	NN	NbIa	II	NN	NN	NbI	NN	NaI	NI	NaI	NaNc
HG00263	NN	NI	NN	II	NcNc	NN	NI	NN	IaIb	NI	NI	NN	NaNa	NN	NaI	NI	II	NaI
HG00264	NN	NN	NN	NI	NcI	NI	NN	NI	NaNa	NN	NI	NN	II	NN	NbNb	NI	II	Nc
HG00265	NN	NN	NN	NI	NcI	II	NI	NI	IaIa	NI	NN	NN	NaI	NN	NaNa	NN	II	I
HG00266	NN	NN	NN	II	NaNb	II	NN	NI	NaIb	II	NN	NI	NaI	NN	NbI	NN	II	NcNc
HG00267	NN	NN	NN	NI	NbNc	NI	NI	NN	NaIa	NI	NI	NI	NaI	NN	NaI	NI	II	Nc
HG00268	NN	NN	NN	NI	II	NI	NN	NN	NaIb	II	NI	NN	NaNa	NI	NaI	NI	II	NaNc
HG00269	NI	NI	NN	II	NaNa	NI	NN	NN	NaIb	II	NN	NI	NaI	NN	NbI	II	NaNb	II
HG00271	NN	NN	NN	II	NcI	NI	NN	NI	NaIa	II	NN	NN	NaNa	NN	NaI	NN	NaI	Nc
HG00272	NN	NN	NN	NN	NbNb	NI	NN	NI	NaIb	II	NN	NN	II	NN	NbI	II	NaI	NcNc
HG00273	NN	NI	NN	II	II	NI	NN	NN	NbIb	II	NI	NN	NaI	NN	NaI	NN	II	Nc
HG00274	NN	NI	NI	II	NcI	II	NN	NI	IaIb	II	NN	NN	NbI	NN	II	NN	NbNc	NcNc
HG00275	NN	NN	NN	NI	NaI	NI	NN	NN	IaIb	II	NN	NN	NaNa	NN	NbI	NI	II	NbNc
HG00276	NN	NN	NN	II	II	II	NN	NN	NaIa	II	NN	NI	NaNa	NN	NaNb	NI	NaI	NbNc
HG00277	NN	NN	NI	II	II	NI	NN	NI	NaNa	NI	NN	NN	NaI	NI	NaI	NI	II	Nc
HG00278	NN	NN	NI	NI	II	II	NN	NN	IbIb	NN	NN	NN	NaI	NN	NaI	NI	II	Nc
HG00280	NN	NI	NI	II	II	II	NN	II	NaNa	II	NN	NN	NaNa	NN	NaNb	NI	II	Nc
HG00281	NN	NN	NN	II	II	II	NN	NN	NaNa	NI	NN	NN	NaNa	NN	II	II	NbI	NbNc
HG00282	NN	NN	NI	II	II	NN	NN	NI	NaIb	II	NI	NN	NaNa	NN	II	II	NaI	NcI
HG00284	NI	NN	NI	II	II	II	NN	NN	NbIb	II	NN	NN	NaNa	NI	II	NI	NcI	Nc
HG00285	NN	NN	NN	II	NbNb	NI	NN	NI	NaNb	II	NN	NN	NaI	NN	NaNb	NI	NaNa	NcNc
HG00288	NN	NN	NN	II	II	NI	NN	NI	NaNa	II	NN	NI	NaNa	NN	NbNb	NI	NaI	NbNc
HG00290	NN	NN	NN	NN	NbI	NI	NN	NI	NaIa	II	NN	NN	NaI	NN	NaI	NI	NaI	Nc
HG00304	NN	NN	NI	NI	NcI	NI	NN	NN	IbIb	II	NI	NN	NaI	NI	NbNb	NN	NbI	NcNc
HG00306	NN	NN	NN	NN	NbNb	NI	NN	NN	IbIb	NI	NN	NI	NaI	NN	II	II	NaI	NcI
HG00308	NN	NI	NI	NI	II	II	NN	NI	IbIb	II	NI	NN	NaI	NN	NbI	NI	NbI	Nc
HG00309	NN	NN	NN	NN	NaI	II	NN	NI	NaIb	II	NN	NN	NaI	NN	NaNb	NI	NcNc	NcI
HG00310	NN	NN	NN	II	II	NN	NN	NI	IaIb	NI	NN	NI	NaI	NN	II	NN	II	Nc
HG00311	NI	NI	NI	II	II	NI	NN	NN	NaIb	II	NN	NI	NaI	NN	NaI	NI	NaNa	Nc
HG00313	NN	NN	II	II	II	NI	NN	NN	NaIb	II	NN	NN	NaI	NN	II	NI	II	NcNc
HG00315	NN	NN	NN	NI	NcI	II	NN	NN	NaNb	NI	NI	NI	NaNa	NI	NbI	NI	NcI	NcNc
HG00318	NN	NN	NI	II	II	NI	NI	NN	NaIb	NN	NN	NN	NaI	NN	NaNa	NN	NcNc	NcNc
HG00319	NI	NN	II	II	II	NI	NN	NN	NbIa	II	NN	NI	NaI	NN	II	NN	II	NbNc
HG00320	NN	NI	NN	NI	II	II	NN	NI	NaIb	II	NN	NN	NaNb	NN	NaNb	NI	II	NaNb
HG00321	NN	NN	NN	NI	II	NI	NI	NI	NaIa	NI	NN	NN	NaNa	NN	NbNb	NN	NaNa	Nc
HG00323	NN	NN	NN	II	NcNc	NI	NN	NN	NaNb	II	NN	NN	NaI	NI	II	NN	NaI	NcI
HG00324	NN	NI	NN	NI	II	II	NN	NI	NbIb	II	NI	NN	NaI	NN	NaI	NI	NcI	NbNc
HG00325	NI	NN	NN	NI	II	II	NN	NI	IaIb	II	NN	NN	NaI	NI	II	II	NaNc	Nc
HG00326	NN	II	NN	NN	II	NI	NN	NN	NbIa	NN	NI	NI	NaI	NN	II	NI	NaNa	NaNc
HG00327	NN	NI	II	NI	NcI	II	NI	NI	NbIa	NI	NN	NI	NaNa	NN	II	NN	NaI	NcNc
HG00328	NN	NN	NN	II	NcNc	II	NN	NN	NaNa	NI	NI	NN	NaNa	NN	NbNb	NN	NaI	NbNc
HG00329	NN	NN	NN	II	II	NI	NI	NN	NaNb	NI	II	NN	NaI	NI	NaNb	II	NaI	Nc
HG00330	NN	NN	NN	II	NaNa	II	NN	NI	NbIb	NN	NN	NN	NaI	NN	NaI	NI	NaI	NcI
HG00331	NN	NN	NN	II	II	NI	NN	NN	IbIb	II	NI	NN	NaI	NN	NaI	NN	NaI	NcNc
HG00332	NN	NN	NI	NI	NcI	NI	NN	NI	NaIa	NI	NI	NN	NaI	NN	NaI	NI	NaI	NcNc
HG00334	NN	NN	NN	II	II	NI	NN	II	NaIa	NI	NN	NI	NaI	NN	NaNb	NN	II	NcI
HG00335	NN	NN	NN	II	NaNc	NI	NN	NN	NbIa	II	NN	NN	NaI	NN	NaNa	II	II	Nc
HG00336	NN	NN	NN	II	II	II	NN	NN	NbIb	NI	NN	NN	NaI	NI	NbI	NN	NaNb	Nb
HG00337	NN	NN	NN	II	NcI	NN	NN	NI	NaIb	II	II	NN	NaNa	NN	NbNb	NN	NaNb	NaNc
HG00338	NN	NN	NI	NI	II	II	NN	NN	NaIb	NN	NI	NN	NaI	NN	NaNb	NN	NaNa	Na
HG00339	NI	NI	NN	NI	II	NN	NN	NI	NaNb	NI	NN	NI	NaI	NN	NaNa	NN	II	NbNc
HG00341	NN	NI	NN	II	NbNb	NI	NN	NI	IaIa	II	NN	NN	NaNa	NI	NaNa	NI	NaI	Nc
HG00342	NN	NI	NI	NI	NbI	II	NN	NI	NbIb	NI	NN	NN	II	NN	NbNb	NN	NaNa	Nc
HG00343	NN	II	NI	II	NcI	NI	NN	NN	NaIb	II	NN	NN	NbI	NN	NbNb	NN	NcI	NcNc
HG00344	NN	NI	NI	II	NbI	NN	NN	NI	NaNa	NI	NN	NI	NaNb	NN	NaNb	NN	II	NaNa
HG00345	NN	NN	II	NI	NaI	II	NI	NI	IbIb	NI	NN	NN	NaI	NI	NbNb	NI	NaNa	Nc
HG00346	NN	NN	NN	II	NaI	II	NN	NN	IaIb	II	NN	NN	NaI	NN	NaI	NI	NaNc	NcNc
HG00349	NN	NN	NN	NI	II	NI	NN	NN	IbIb	II	NN	NN	II	NI	NaI	NN	NaI	NcNc
HG00350	NN	NN	NN	II	NcNc	NI	NN	NN	NaNa	NN	NN	NN	NaNa	NN	NaNb	NN	II	NbNc
HG00351	NN	NN	NN	II	NcNc	NI	NN	NN	NaIb	NI	II	NN	NaNa	NN	NaI	NI	NaNc	I
HG00353	NN	NI	NI	II	II	II	NI	NI	NaIb	II	NN	NN	NaI	NN	NaNb	NN	NcI	NcNc
HG00355	NN	II	NN	II	II	NI	NN	NI	NaNb	II	NI	NI	NaI	NN	NaNa	NI	NaNc	NcNc
HG00356	NI	NI	NN	II	II	NI	NN	NN	IbIb	NI	NN	NN	NaI	NN	NaI	NN	NaNa	NcI
HG00357	NN	NN	II	II	II	NI	NN	NN	IaIb	NI	NN	NN	NaI	NN	NbI	NI	NaNc	NbI
HG00358	NN	NI	NI	II	NaNb	II	NN	NI	NaIb	NN	NN	NN	II	NN	NaI	NI	II	Nc
HG00360	NN	NN	NI	NI	NbNb	NI	NN	NN	NaIa	NI	II	NN	NaI	NN	NaNb	NN	II	I
HG00361	NN	NN	NN	II	II	NI	NN	NI	NaNb	II	NN	NN	II	NN	NaNa	NN	II	NcNc
HG00362	NN	II	NN	NI	NaNc	II	NN	NI	NaIa	II	NN	NN	NaNa	NN	NaNb	NN	NaNa	NaNc
HG00364	NN	NI	NI	II	NbNb	II	NN	NN	NaIa	II	NI	NN	NaI	NN	NaNa	NI	II	NcNc
HG00365	NN	NI	NN	NI	II	NI	NN	NN	NbIb	II	NN	NN	NaI	NN	NbI	NI	NaNc	NaNc
HG00366	NN	NN	NI	NI	NaI	NI	NN	NN	NaIb	NI	NI	NN	NaNa	NN	NaNb	NN	II	Nc
HG00367	NN	NN	NN	NI	NaI	II	NN	NI	NbIb	NI	II	II	II	NN	NaI	NI	NcI	NcNc
HG00368	NN	NN	NI	II	II	II	NN	NN	NbIb	NI	NN	NN	NaI	NI	II	NI	NaI	NcNc
HG00369	NN	NN	NI	NN	II	NI	NN	NN	NaIb	II	NI	NI	NaNa	NN	NbNb	NI	NaI	Nc
HG00371	NN	NN	NI	NI	II	NI	NN	NI	NaIb	II	NI	NI	NaNa	NN	NaNa	NI	II	Nc
HG00372	NN	NN	NN	II	II	NN	NN	II	IbIb	NI	NI	NN	NaNa	NN	NaI	NI	NbI	Nc
HG00373	NN	NN	NI	NI	II	NI	NN	NI	IbIb	II	NN	NN	II	NN	NbI	NN	NcI	NcNc
HG00375	NN	NN	NN	II	II	NI	NN	NN	IbIb	NI	NI	NN	NaI	NN	II	NN	NaI	Nc
HG00376	NN	NN	NI	NI	II	NI	NN	NN	NaIb	II	NN	NN	II	NN	II	NI	NaI	NcI
HG00378	NN	NI	NI	II	NaI	NN	NN	NN	IaIb	II	NN	NI	NaNa	NN	NaI	NN	NaNa	NcNc
HG00379	NN	NI	NN	NI	NcI	NI	NN	NI	IbIb	II	NN	NN	NaI	NI	NaNa	NI	NaI	NcNc
HG00380	NN	NI	NN	II	NaI	NI	NN	NN	NaIb	II	NN	NI	NaI	NI	II	NI	NbI	NcNc
HG00381	NN	NI	NI	NI	II	NN	NI	NN	IaIb	II	NN	NN	NaI	NN	II	NN	NbNc	NcNc
HG00382	NN	NI	NN	II	II	NI	NI	NN	NaIb	NI	NI	NN	II	NN	NaI	NI	NbI	Nc
HG00383	NN	NN	NI	II	II	NI	NN	NI	NaIb	NI	NN	NN	II	NI	NbI	NI	II	NcNc
HG00384	NN	NN	NI	II	II	NI	NN	NN	NaNa	NI	II	NN	NaNa	NN	NaI	NN	NaI	NcNc
HG01334	NN	NI	NN	NI	NbNb	II	NI	NN	NaIa	II	NI	NN	II	NN	NaNa	NN	NaI	Nc
HG01500	NI	NN	NN	NI	II	NI	NN	II	IaIa	NI	NN	NN	NaI	NN	NbI	NI	II	Nc
HG01501	NI	NI	NN	NI	II	NI	NN	NI	IbIb	NI	NI	II	NaNa	NN	II	NN	II	NcNc
HG01503	NI	NN	NN	NI	NcNc	NN	NN	NN	IaIb	II	NI	NI	II	NN	NaNa	NN	NbI	Nc
HG01504	NN	NN	NI	II	II	NI	NN	NI	NbIb	NI	NI	NN	NbI	NN	II	II	NbI	NbNc
HG01506	NN	NI	NN	NI	NcI	NI	NN	NN	NaIb	NI	NN	NN	NaNa	NN	NaNb	NI	II	Nb
HG01507	NN	NN	NN	NI	NbI	NI	NN	NI	NaIa	NN	NN	NN	NaNa	NN	NbI	NN	NaI	NbNc
HG01509	NN	NN	NN	II	II	II	NI	NI	IbIb	NI	NI	NN	NaNa	NN	NaNb	NN	II	Nc
HG01510	NN	NN	NN	II	II	II	NN	NI	NbIa	II	NI	II	NaNa	NN	NaI	NN	NaI	NcNc
HG01512	NN	NI	NN	NN	NbI	II	NN	NI	IaIa	NI	NI	NI	NaNa	NN	NaNb	NI	II	I
HG01513	NN	NN	NI	II	NaNc	NN	NI	NN	NaIb	NI	NN	NN	NaNa	NN	NaNb	NN	NcI	NcI
HG01515	NN	NN	NN	NI	II	NI	NI	NI	NaIb	II	NN	NI	NaI	NN	NaI	NN	NaI	Nc
HG01516	NN	NI	NN	II	II	NN	NN	NN	NaIa	NI	NN	NI	II	NI	NbI	NN	II	NcNc
HG01518	NN	NN	NN	NI	NcNc	II	NN	NI	NaIb	II	NI	NN	NaI	NN	NbI	NI	NaNc	Nc
HG01519	NN	NN	NN	NI	NcI	II	NN	NI	NaIb	NI	NN	NN	NaI	NN	NaNa	NN	NbI	NcNc
HG01521	NN	NI	NN	NI	II	NN	NN	NN	IaIb	NN	NN	NN	NaI	NN	II	NN	NaI	Nc
HG01522	NN	NN	NN	NI	NaI	II	NN	NI	IbIb	NN	NN	NI	NaNa	NN	NaI	NN	II	NcNc
HG01524	NN	NN	NI	II	NaNa	NI	NN	NN	NaIb	NI	NN	NI	NaI	NN	NaNa	NI	NaNc	I
HG01525	NN	NI	NN	II	NaNa	NI	NN	NN	NaIa	NI	NN	NN	NaI	NN	NaNa	NI	NaNc	NbNc
HG01527	NN	NI	NN	NI	II	NN	NI	NI	IbIb	NI	NN	NI	NaI	NN	NaNa	NN	NaI	Na
HG01528	NN	NN	NI	II	NbI	NI	NN	NN	NbIa	II	NI	NI	NaNb	NN	NbI	NN	NaNa	NcNc
HG01530	NN	NI	NN	NN	NcI	NI	NN	NN	NaIb	NN	NN	NN	NaI	NN	NaI	NN	NbNb	Nb
HG01531	NN	NN	NN	II	II	II	NI	NI	NaIa	II	NI	NI	NaNa	NN	II	NI	NaI	NcNc
HG01536	NN	NN	NI	II	II	II	NN	NN	NaNa	II	NN	NN	NaNa	NN	NaNb	NI	II	Nc
HG01537	NN	NI	NN	NI	NaNb	NI	NI	NN	IbIb	NI	NI	NI	NaI	NN	NaNa	NN	II	NbNb
HG01602	NN	NN	NI	NI	NbI	II	NN	NI	IbIb	NI	NI	NI	II	NN	NaI	NN	NcI	NcNc
HG01603	NN	NN	NI	II	NbNc	NI	NN	NN	NaNa	NN	NN	NI	NaI	NN	NaI	NN	NbNc	Nc
HG01605	NN	NN	NN	NI	II	NI	NN	NN	NaIa	II	NN	NI	NbI	NN	NaNb	NN	NcI	NcNc
HG01606	NN	NN	NN	NI	II	II	NN	NN	NaIa	II	NN	NI	NaNa	NI	NbI	NI	II	Nc
HG01607	NN	NN	NN	II	NaNc	II	NN	NI	NaNb	NN	NI	NN	NaI	NN	NbI	NI	NaI	NcNc
HG01608	NN	NN	NI	NI	NaI	II	NN	NN	NaIb	NI	NN	NI	NaNb	NN	NaNb	NN	NaI	Nc
HG01610	NN	NN	NN	NI	II	NI	NI	NI	NaNb	II	NN	NI	NaI	NN	NaNa	NI	NcI	Nc
HG01612	NI	NN	NN	NI	II	II	NN	NN	NaIb	II	NN	II	NaI	NN	NaNb	NI	NbI	NcNc
HG01613	NN	NI	NN	II	NaI	II	NN	NI	NbIb	NI	NI	NN	NaNa	NN	NaI	NI	II	NcNc
HG01615	NN	NN	NN	NI	NbNc	NI	NI	NN	NaNb	NN	NN	NN	NaNb	NN	NaNb	NN	NbI	Nb
HG01617	NN	NN	NN	II	II	NI	NN	NN	NaNa	NI	NI	NI	NaI	NN	NaI	II	NaI	Nc
HG01618	NN	NN	NN	NI	II	NI	NI	NN	NbIb	II	NN	NI	NaNa	NN	II	NI	NaNa	NbNc
HG01619	NI	NN	NN	NI	NbI	II	NN	NN	NbNb	NI	NN	NI	II	NN	NaI	NI	NaI	Nc
HG01620	NN	NN	NN	II	NbNb	NI	NN	NI	NaIb	II	NI	NN	II	NN	NaI	NI	NaI	II
HG01623	NI	NI	NN	II	II	NI	NN	NN	NaNa	NN	NN	NN	NaI	NN	NbI	NI	NaI	NcI
HG01624	NN	NN	NN	NI	NbNb	NI	NN	NI	NbIb	NI	NN	NN	NaI	NN	NaNa	NN	NaNc	Na
HG01625	NI	NN	NN	II	NcI	II	NN	NN	NaIb	NI	NN	NN	NaNa	NN	NaNa	NN	NaI	Nc
HG01626	NI	NI	NN	NI	II	NI	NN	NN	IbIb	NI	NN	NN	NaNa	NN	NaNa	NI	NaNa	NcNc
HG01628	NN	NI	NN	NI	NbI	II	NN	NI	NaNb	NI	NI	NN	NaI	NN	NaI	NN	NaI	NcI
HG01630	NN	NN	NN	NN	II	NI	NN	NN	NaNa	NI	II	NI	NaNa	NN	NbI	NN	II	Nc
HG01631	NN	NI	NN	II	NaI	II	NN	NN	NaIa	NN	NI	NN	NbI	NI	NaI	NN	II	I
HG01632	NN	NI	NN	NI	NaI	II	NN	NI	NaIb	NI	NN	NN	II	NN	NbI	NN	NaNb	NA
HG01668	NN	NN	NN	NN	II	NI	NN	NN	IaIb	NI	NI	NN	NaI	NI	NaI	NI	NaNa	NcNc
HG01669	NN	NI	NN	NI	NbNb	NI	NN	NI	IaIb	II	NN	NI	NaI	NN	II	NN	NaNb	Nc
HG01670	NN	NN	NI	II	NbI	NN	NN	NI	NaIa	NI	NI	NI	NaI	NN	NaNa	NN	NaI	NcNc
HG01672	NI	NN	NI	II	NaI	II	NN	NN	NaIb	NN	NI	NN	NaI	NN	NaNa	NN	NaI	Nc
HG01673	NI	NN	NN	II	NaI	NI	NN	NI	NaNa	II	NN	NN	NaI	NN	NaI	NI	II	NcI
HG01675	NN	NN	NN	NI	NcNc	II	NN	NN	NaNa	NN	NN	NN	NaI	NI	NbI	NN	II	Nc
HG01676	NN	NN	NI	NI	II	II	NN	NN	NaIb	NI	NN	NN	NaNa	NN	NaI	NI	NaI	NcNc
HG01678	NI	NN	NN	II	NbI	NI	NN	NN	NaIb	NN	NI	NI	NaNa	NN	NaNa	NN	II	I
HG01679	NN	II	NN	II	NaNb	NN	NN	NN	NaNa	NI	NN	NI	NaNa	NN	II	NN	NaI	NcNc
HG01680	NN	NN	NN	NI	NbI	NI	NN	NN	NaIa	NI	NN	NI	NaNa	NN	NaI	NI	NaNa	Nc
HG01682	NI	NI	NN	NI	II	II	NN	NN	NaNb	NI	NN	NN	NaNb	NN	II	NN	NaNb	Nc
HG01684	NN	NI	NN	NI	NaNa	NI	NN	NI	IaIb	II	NN	NN	II	NN	NaNb	NI	NbI	NbNc
HG01685	NN	NI	NN	II	II	II	NN	NN	IaIb	NI	NN	NI	NaI	NN	NbI	II	NaNa	NcNc
HG01686	NN	NI	NN	NN	II	II	NN	NN	NaIa	II	NN	NN	NaNa	NN	NbNb	NI	II	Nc
HG01694	NN	NN	NN	II	II	II	NN	NN	NaNb	NI	NN	NN	NaI	NN	NaI	NN	NaI	Nc
HG01695	NI	NN	NN	II	NaI	II	NN	NN	NaIa	NI	NI	NN	NaI	NN	NbI	II	II	NcNc
HG01697	NN	NI	NN	II	II	II	NN	NN	NaIa	NI	NN	NN	II	NN	NaI	II	II	NcI
HG01699	NN	NI	NN	NI	NaI	NI	NN	NN	IaIa	NI	NI	NI	NaI	NN	NaNa	NI	NcI	Na
HG01700	NI	NN	NN	II	NbI	NI	NN	NN	NaIb	NI	NI	NN	NaI	NN	NaI	NN	NaI	Nc
HG01702	NN	NI	NN	II	NbNb	II	NN	NN	IbIb	II	NI	NN	NaNa	NN	NaNa	NI	II	NcNc
HG01704	NN	NI	NI	NI	NaNa	II	NN	NI	NaIb	II	NN	NN	NaNa	NN	NaNb	NN	NcI	NcNc
HG01705	NN	NI	NN	NI	II	II	NN	NN	NaNa	NI	NN	NN	NaNb	NN	NbI	NN	NaNa	I
HG01707	NN	NN	NN	NI	NaNa	II	NN	NI	NaNa	NN	NN	NN	NaNa	NN	NbI	NI	NaI	NaNa
HG01708	NN	NN	NN	II	II	NI	NI	NI	NaNa	NI	NI	NN	NaNa	NN	NbI	NN	NbI	Nc
HG01709	NN	NN	NN	II	NaNc	II	NN	NI	NaIa	NI	NN	NN	II	NN	NaNb	II	II	Nb
HG01710	NN	NI	NN	II	NaNa	II	NN	NI	NaIa	II	II	NN	NbI	NN	II	NN	NcNc	NcNc
HG01746	NN	NN	NN	NI	II	II	NN	NI	NaNb	NI	II	NN	NaI	II	NaI	NN	NaI	NcNc
HG01747	NN	NI	NN	II	II	NI	NN	NN	IbIb	II	NN	NN	NaI	NN	II	NN	NbI	Nc
HG01756	NN	NN	NN	NN	II	II	NN	NI	NaNb	II	NN	NN	II	NN	NaNa	NI	II	Nc
HG01757	NI	NI	NN	NI	II	NI	NN	NN	NaIa	NN	NN	NI	NbI	NN	NaNa	NI	II	NaNc
HG01761	NN	NN	NN	II	NaNa	NI	NN	NN	NaNa	NN	NI	NN	NaNa	NN	NaNb	II	II	Nc
HG01762	NN	NN	NN	NN	NbI	II	NN	II	NaNb	II	NN	NN	NaI	NN	NaI	NI	NaI	NcNc
HG01765	NN	NI	NN	II	NbNb	II	NN	NI	IaIb	II	NI	NI	NaI	NI	NaI	NN	NaNa	Nc
HG01766	NN	NN	NN	II	NaNb	NI	NI	NI	NbIb	NI	NN	NI	NaI	NN	II	NI	NbI	NcNc
HG01767	NI	NI	NI	NI	NcNc	NI	NN	II	NaIb	II	NN	NI	NaI	NI	II	II	II	Nc
HG01768	NI	NN	NN	NI	II	NI	NN	NI	IbIb	II	NN	NN	NaNa	NN	NaNa	NN	NaI	NcI
HG01770	NN	NN	NN	NN	II	NI	NN	NN	IbIb	NI	NN	II	NaNa	NN	NaI	NN	NaI	NcI
HG01771	NN	NN	NN	NN	NcI	II	NN	NN	NbIa	II	NI	NN	NbI	NN	NaI	NI	II	Nc
HG01773	NN	NI	NN	NI	NbI	NN	NN	II	NaIb	II	NI	NN	NaI	NN	NbNb	NN	NaI	NcNc
HG01775	NN	NN	NN	II	NcNc	II	NN	NI	NaNa	NI	NN	NN	NaNa	NI	NaNb	NN	NaI	Nc
HG01776	NN	NI	NN	NI	NaNa	II	NN	NI	NaIb	NI	NN	NI	NaI	NN	NbI	NN	II	NcNc
HG01777	NN	II	NI	NN	NaNa	II	NN	NN	NaIb	NI	NN	NN	NaI	NN	NbI	NI	NaNa	Nc
HG01779	NN	NN	II	NI	NaNa	II	NN	NI	NaIa	NN	NI	NI	II	NN	NaNa	NN	NaI	NcNc
HG01781	NN	NN	NN	II	II	NN	NN	NI	IbIb	II	II	NN	NaNa	NI	NaI	NN	NaI	Nc
HG01783	NN	NN	NN	II	II	NI	NN	NN	NaIa	II	NN	NI	NaI	NN	NaNb	NI	II	Nb
HG01784	NN	NN	NI	II	NaI	II	NI	NN	IbIb	NI	NN	NI	NbI	NN	II	NI	II	NbNc
HG01785	NI	NI	NN	II	NaI	NN	NN	NN	NaNb	II	NN	NN	NaNa	NI	NaI	NI	II	Nc
HG01786	NI	NN	NN	NI	NaI	NI	NN	NI	NaIb	II	NI	NN	II	NI	NaNa	NI	NcI	NaI
HG01789	NN	NN	NN	II	II	NI	NN	NN	NaIb	II	NN	NN	NaI	NN	NbI	NN	NaNb	Nc
HG01790	NN	NI	NN	II	NaNc	NI	NN	NN	NaNa	NI	NI	NN	NaNa	NN	NbNb	NN	II	NbNc
HG01791	NN	NN	NI	NI	II	NI	NN	NI	NbNb	NN	NN	NI	NaI	NI	NbI	NI	NaI	Nc
HG02215	NN	NN	NN	NI	NbI	NI	NI	NN	NaNa	NI	NI	NN	II	NN	NaI	NN	II	NcI
HG02219	NI	NN	NI	NI	NaNc	NN	NN	NN	NaIb	NI	II	NN	NaI	NI	NaI	NN	II	Nc
HG02220	NN	II	NN	NI	II	II	NN	NN	NaIb	II	NI	NN	NaNa	NN	NaNa	NN	NcI	NcNc
HG02221	NN	NI	NN	II	NcI	NN	NN	NI	IbIb	NI	NN	NI	NaNa	NN	NaI	NN	II	Nc
HG02223	NN	NI	NN	II	NbNc	NN	NN	NI	NaIb	NN	NN	NN	NaNa	NN	NaI	NI	NaNc	NbNc
HG02224	NN	NI	NN	NN	NcI	II	NN	NI	IaIb	II	NI	NN	II	NN	II	NN	NaNa	Nc
HG02230	NN	NN	NN	NI	NaNc	NI	NI	NN	IaIb	NI	NN	NI	NaNb	NN	NaNb	NN	II	II
HG02231	NN	NN	NN	NN	II	NI	NN	NI	NaIa	NI	NN	II	NaNb	NN	NaI	NN	II	Nc
HG02232	NN	NN	NN	NI	NcI	NI	NN	II	NaIb	NI	NI	NN	NaNa	NN	NaI	NN	II	NcI
HG02233	NN	NI	NN	NN	NaI	II	NN	NI	NaNb	NI	NI	NI	II	NN	NaNb	NI	NcI	I
HG02235	NN	NN	NN	NI	NaI	II	NN	NN	NaIa	NI	NI	NI	NaNa	NN	NaI	NN	NaNc	NbNc
HG02236	NI	NN	NN	II	II	NN	NN	NN	IbIb	II	NN	NN	NaI	NN	NaNa	II	NaNc	Nc
HG02238	NN	NN	NI	NI	NaNc	NN	NN	NI	NaNa	NI	NN	NN	NaI	NN	NaNb	II	II	I
HG02239	NN	NI	NN	NI	NbI	NI	NN	NN	NA	II	NN	NI	NbNb	NN	NaI	II	NbI	NcNc
NA06984	II	NN	NI	II	NbI	II	NN	NN	NaIa	NI	NI	NI	NaI	NN	NaI	NN	NaI	Nc
NA06985	NN	NI	NN	NI	NcNc	NI	NN	NN	NaIb	II	NN	NI	NaNa	NI	II	NN	NaI	NaNb
NA06986	NN	NN	NN	II	II	NI	NN	NI	NaIa	NN	NN	NN	NaI	NN	NbI	NI	II	Nc
NA06989	NN	NI	NI	NI	II	NI	NI	NN	NbIb	NI	NN	NN	NaI	NN	NaI	NI	NaI	NcNc
NA06994	NI	NI	NN	NI	II	NI	NN	NN	NaNb	II	NN	NN	NaI	NN	NaNb	NN	NaI	Nc
NA07000	NN	II	NN	NI	NcNc	NI	NN	NI	NbIa	NI	NN	NN	NaNb	NN	NaI	NN	NaNa	NcNc
NA07037	NI	NN	NN	II	II	NN	NN	NN	NaIb	NN	NN	NN	NaNa	NN	NaI	NN	NcI	NcNc
NA07048	NI	NN	NN	II	NbNb	NI	NN	NN	IbIb	NI	NI	NN	NaI	NN	II	NI	NcI	Nc
NA07051	NN	NN	NI	II	NcI	NI	NN	NN	NaIa	NI	NN	NN	NaI	NN	NaNa	NN	NcI	I
NA07056	NN	NI	NN	II	II	II	NN	NI	NaIa	II	NN	NN	NaNa	NN	NaI	NN	NaNb	NcI
NA07347	NN	NN	NN	NI	II	II	NN	NI	NaNa	II	NN	NN	II	NN	II	NI	II	Nc
NA07357	NN	NI	NN	NI	II	II	NN	NN	NaNa	NI	NN	NN	NaI	NN	NaNa	NI	NaI	Nc
NA10847	NN	NN	NN	II	NaI	II	NN	NN	NaIa	II	NI	NN	NaNa	NN	NaI	NN	NaI	NcI
NA10851	NN	NI	NI	II	II	NI	NN	NN	IaIa	II	NN	NN	NaNa	NI	II	II	NaI	Nc
NA11829	NN	NI	NI	II	NaNc	NI	NN	NN	NaIb	II	NI	NN	NaNa	NN	NbI	NI	NaNc	I
NA11830	NN	NI	NN	NI	II	II	NN	NN	IaIb	NI	NN	NN	NbI	NN	NaNb	NN	NaI	NcNc
NA11831	NN	NN	NN	NI	II	NI	NN	NN	IbIb	II	NN	NN	NaNa	NN	NaI	II	NaNb	Nc
NA11832	NN	NN	NI	II	NbNb	NI	NN	NN	NaNa	NI	NN	NN	NaI	NN	NaI	NN	NaI	NcNc
NA11840	NN	NN	NN	II	NaNa	NI	NN	NN	IbIb	II	NI	NN	II	NI	NaNa	NN	NaI	NcNc
NA11843	NI	NN	NN	NI	NaI	NI	NN	NN	IaIb	NN	NN	NN	II	NN	NbI	NN	NbI	Nc
NA11881	NI	NI	NN	NI	NaNa	NN	NN	NI	NaNa	NI	NN	NN	II	NN	II	NI	II	Nc
NA11892	NI	NI	II	NI	NaNb	II	NN	NI	NaNa	NI	NI	NN	NaI	NN	II	NN	NaNa	NcNc
NA11893	NN	NN	NN	NI	NcNc	NI	NI	NN	IaIb	NI	NN	NN	NaI	NN	NaI	NN	NaNc	I
NA11894	NN	NI	NI	II	NaI	NI	NN	NI	IbIb	NI	NN	NN	NaI	NN	NaI	NN	NaI	NcNc
NA11918	NI	NN	NI	II	II	II	NI	NN	IaIb	NI	NN	NN	II	NN	NaNa	NI	NaNc	NcNc
NA11919	NN	NI	NN	II	NcI	II	NN	II	NaIa	NI	NI	NN	NaI	NN	NbI	NN	NaI	I
NA11920	NN	NN	NN	NI	NaI	NI	NN	NI	NaIa	II	NI	NN	NaNa	NN	NaNb	NN	NaNa	NbNc
NA11930	NI	NN	NI	II	NcI	II	NN	NI	NaNa	NI	NN	NN	NbI	NN	NaNb	NI	NaI	Nc
NA11931	NN	NI	NN	II	II	NI	NN	NN	IbIb	NI	NI	NI	II	NN	NaI	II	NaNc	NcNc
NA11932	NN	NI	NI	NI	II	II	NN	II	NaNb	NI	NN	NN	NaI	NN	NaNa	NI	NaI	I
NA11933	NN	NI	NN	NI	II	NI	NN	NI	NaNb	NI	NI	NN	NaI	NN	NaNb	NN	NaNc	NbNc
NA11992	NN	NN	NI	II	NbI	NI	NI	NI	IaIb	NI	II	NN	II	NI	II	NI	NaI	Nc
NA11994	NN	NI	NN	NI	II	NI	NN	NN	IbIb	NI	NN	NN	II	NN	NaI	NN	NcI	Nc
NA11995	NN	NN	NN	NI	NcI	II	NN	NI	NaNa	II	NN	NN	NaNa	NI	NaNa	NN	NaI	NcNc
NA12003	II	NN	NI	II	II	II	NN	NN	NaIb	NI	NI	NN	NaNb	NN	II	NI	NbI	I
NA12004	NN	NN	NI	II	NcNc	NN	NN	NN	IaIb	II	NN	NN	NaNa	NN	NaI	NN	NbI	NaNc
NA12005	NN	NI	NN	II	NbI	NI	NN	NN	NaIb	II	NN	NN	NaNa	NI	NbI	NN	NaI	I
NA12006	NN	NN	NN	II	II	II	NN	NN	NaNa	NI	NN	NN	NaI	NI	NaI	NI	NaNa	NbNc
NA12043	II	NN	NN	NI	NaNb	II	NN	NI	NaIa	NN	NI	NN	NaNa	NN	II	NN	NbI	I
NA12044	NN	NN	NN	II	II	NI	NI	NN	NaIb	NI	NN	NN	NaNa	NN	II	NI	II	NcI
NA12045	NN	NN	NN	NI	NbNc	II	NN	NN	NbIb	NI	NI	NI	NaNa	NI	NbI	NI	NaI	Nc
NA12046	NI	NI	NI	NI	II	NI	NN	NI	IbIb	II	NN	NI	NaNa	NN	NbI	NI	NaNa	NcNc
NA12058	NN	II	NN	NI	II	NI	NN	NN	NaIa	NI	NN	NN	NaNa	NN	II	NI	NaNa	NbNc
NA12144	NN	NN	NI	II	NaI	II	NN	NI	NbIb	II	NI	NI	NbI	NN	NbI	NN	NbI	Nc
NA12154	NN	NN	NN	II	NaNa	NI	NN	NI	IaIb	NI	NN	NN	NaNa	NN	II	NI	NaNb	Na
NA12155	NN	NN	NN	NN	NaI	II	NN	NN	IbIb	NI	NI	NN	NaI	NN	NbI	NN	NaNb	Nc
NA12156	NN	NI	NI	II	NaI	NI	NN	NN	NaNa	NI	NI	NN	NaI	NN	II	NN	NaNb	NbNc
NA12234	NN	NN	NI	II	NcNc	NI	NN	NI	IbIb	NI	NI	NN	NaI	NN	NbI	NI	NaI	NcNc
NA12249	NN	NN	NI	II	II	NI	NN	NN	NaNa	NI	II	NI	NaI	NN	NaI	NI	II	NbNc
NA12272	NN	NI	NN	NI	II	II	NN	NI	NaNa	NI	NN	NI	II	NI	NaNb	NN	NcI	Nb
NA12273	NI	NN	NN	NI	NcNc	II	NN	NI	NaIb	II	NN	NN	NaI	NN	II	NN	NaNa	NcI
NA12275	NN	NN	NN	NI	II	NI	NN	NN	NaIa	NI	NI	NN	NaNb	NN	NbI	NI	NaNc	NbI
NA12282	NN	NN	NN	II	NbNb	NI	NN	NN	NaNa	NI	NI	NN	NaNa	NN	NaI	NN	NaNb	Nc
NA12283	NI	NI	NN	II	NbI	II	NN	NN	NaIa	NI	NI	NN	NaNa	NN	NaI	NN	NaI	NcNc
NA12286	NI	NN	NN	II	NcNc	II	NN	NN	IaIb	NI	NN	NN	NaI	NN	II	NI	NaI	Nb
NA12287	NN	II	NN	II	II	NI	NN	NN	NaNa	NI	NN	NN	NaNa	NN	NaNa	NN	NaNa	NcNc
NA12340	NN	NI	NN	II	NbNc	NI	NN	NI	NaIb	II	NN	NN	NaI	NN	NaI	NN	NcI	I
NA12341	NI	NI	NN	NI	II	NN	NN	NI	NaIb	II	NN	NI	NaNa	NN	NbI	NN	II	NcNc
NA12342	NN	NN	NI	II	NcI	II	NI	II	IbIb	II	NN	NN	II	NI	II	II	NaI	Nc
NA12347	NI	NI	NN	NI	II	NN	NN	NI	NaIa	NI	NI	NN	NbI	NN	II	NN	NaI	Nc
NA12348	NN	NN	NN	II	II	II	NN	NI	IaIa	NI	NN	NN	NaNb	NN	NaNa	NI	II	NbNc
NA12383	NN	NN	NN	II	II	NI	NN	NN	NbNb	NN	NN	NN	NaI	NN	NaNb	NI	NaI	NbNc
NA12399	NN	II	NN	II	II	NI	NN	NN	NaIb	II	NN	NN	NaNa	NN	NaI	NN	NaNc	Nc
NA12400	NI	NN	NI	II	II	NI	NN	NI	NaIa	II	NN	NN	NaNa	NN	NaNb	NI	NbI	NcI
NA12413	NN	NN	NN	NI	NbNb	NN	NN	NN	NaIa	NI	NI	NN	NaI	NN	NaNa	NN	NaI	Nc
NA12414	NN	NN	NN	II	NaNa	NN	NN	NN	NaNa	NI	NN	NN	NaNb	NN	NaI	NN	II	NcI
NA12489	NN	NI	NN	II	NaI	II	NN	NN	NaNb	II	NN	NI	NaI	NN	II	NN	NbI	NbI
NA12546	NI	NN	NN	NI	NbNc	NI	NN	NN	NaIb	NI	NI	NN	NaI	NN	NaNb	NI	II	Nc
NA12716	NN	NN	NN	II	II	II	NI	NN	NaIb	NI	NI	NN	NaI	NN	NaNb	NN	NbI	Na
NA12717	NN	NN	NI	NI	II	NI	NN	NI	IaIb	NI	NN	NI	NaNa	NN	NaNb	NN	NaI	NbNc
NA12718	NN	NN	NN	NN	II	NI	NN	NN	NaIa	NI	NN	NI	NaI	NI	NaI	II	II	NcNc
NA12748	NI	NN	NN	II	II	II	NN	NI	NaNa	II	NI	NN	II	NN	NaI	NN	II	Nc
NA12749	NN	NN	NN	NI	NaNc	II	NN	NN	NbNb	NN	NI	NN	NbI	NN	NaI	NI	NaI	NcNc
NA12750	NN	NN	NN	NI	NbNb	NI	NN	NI	IbIb	II	NN	NN	II	NN	NaI	NN	NcI	Nc
NA12751	NN	NI	NN	NI	II	NI	NN	NN	NbIb	NN	NI	II	NaI	NN	NaNa	NN	NcNc	NcNc
NA12760	NI	NN	NI	II	NaNa	II	NN	NN	IaIb	II	NI	NN	NaI	NI	NaI	NI	NaI	Nc
NA12761	II	NN	NN	NI	NaNa	NI	NN	NI	NaIb	II	NN	NN	NaNa	NI	NbI	NI	NaI	NaNc
NA12762	NN	NN	NN	II	NaNc	II	NN	NI	NaIa	II	NN	NN	NaNa	NN	NaNa	NI	NaI	Nb
NA12763	NI	NN	NI	II	II	NI	NN	NN	NaIa	NN	NN	NI	NaNa	NN	NaI	NI	NaI	NbNc
NA12775	NN	NI	NN	II	NcI	NN	NN	NI	NaIb	II	NI	NI	II	NN	NaI	NN	NaI	I
NA12776	NI	NN	NI	II	II	NN	NN	NN	NbIb	NI	NN	NN	NaI	NN	NaI	NN	NaI	NaNc
NA12777	NN	NN	NN	II	NaNa	NI	NN	NN	NaNa	NN	NN	NN	NaNa	NN	NbI	NI	NaI	Nc
NA12778	NN	NN	NI	II	II	NN	II	II	NaNa	II	NN	NN	NaI	NN	NaI	NN	NaI	NbNc
NA12812	NN	NN	NN	II	II	II	NN	NN	NaIb	NI	NN	NN	NaNa	NN	II	NI	NcI	I
NA12813	NN	NN	NI	II	NbNb	NI	NI	NN	NbIa	NI	NI	NN	NaNb	NN	NaNa	NN	NaNa	NaNa
NA12814	NN	NN	NI	II	NcNc	NN	NN	NI	NaIa	II	NI	NN	NaI	NN	NaI	NI	NaNc	Nc
NA12815	NN	NN	NN	NI	NaNa	NI	NN	NI	NbIb	II	NN	NN	NaNa	NN	NbI	NN	NcI	NbI
NA12827	NN	NN	NN	II	II	II	NN	NI	NbIb	NI	NI	NI	NaI	NN	NaI	NI	NaNa	Nc
NA12828	NN	NN	NN	NI	II	NI	NI	II	NaIa	II	NI	II	NaNa	NN	II	NI	NaI	NbNc
NA12829	NN	NN	NN	NI	NcNc	NI	NN	NN	IbIb	II	NN	NN	NbI	NN	NaNb	NN	NaNc	Nc
NA12830	NN	NI	NI	NI	NbNb	NI	NN	II	NaIa	NI	NN	NN	NaI	NN	NaI	II	NcI	NcNc
NA12842	NN	NN	NI	II	NaNa	NI	NN	NI	NbIa	NN	NN	NI	II	NN	NaI	NI	NaNb	I
NA12843	NN	NI	NN	NI	NcI	NN	NN	NI	NbIb	NN	NN	NN	NaI	NN	NaI	NN	NaNc	NcNc
NA12872	NN	NN	NN	NI	II	II	NN	NN	NaNa	NI	NN	NN	NaI	NN	NaNa	NN	NaI	Nc
NA12873	NN	NN	NN	II	NaNb	NI	NN	NI	NaNb	II	NI	NN	NaI	NN	NbI	NI	II	NbI
NA12874	NN	NN	NN	II	NbNb	II	NI	NI	NaNb	NI	NN	NN	II	NN	NaNa	NN	NaI	I
NA12878	NN	NI	NN	II	II	II	NN	NI	IaIb	II	NN	NN	NaNb	NN	NbI	NN	NaNb	NcI
NA12889	NN	NI	NN	II	NaNa	NI	NN	NI	NaIb	II	NI	NN	NaNa	NI	NbNb	NI	NbNc	Nc
NA12890	NN	NN	NN	II	NaNc	NN	NN	NI	NbNb	NI	NN	NN	NaNa	NN	NbI	NN	NaI	NcNc
NA20502	NN	NI	NN	II	II	NI	NN	NI	IaIa	NI	NI	NN	NaI	NN	NaI	NI	NcNc	NcNc
NA20503	NN	NN	NN	NI	NcI	II	NN	NN	NaIb	NI	NN	NN	NaI	NI	NaNa	NN	II	NcNc
NA20504	NI	NI	NN	NI	NaNa	NI	NN	NI	NaNa	II	NN	NN	II	NN	NaNa	NN	NcNc	NbNc
NA20505	NN	NN	NN	II	II	II	NN	NN	NaIa	NI	NN	NN	NbI	NN	NaI	NI	II	NcNc
NA20506	NN	NI	NN	NI	II	II	NN	NN	NaNb	NI	NI	NN	NaI	NN	NaNb	NI	NcI	II
NA20507	NN	NN	NN	II	NaNb	NI	NN	NI	NbIb	NN	NI	NN	NaNa	NN	NbI	NI	II	NcI
NA20508	NN	NN	NN	II	NaI	II	NN	NN	IaIb	NI	NN	NI	NaI	NN	II	NI	II	NcNc
NA20509	NN	NN	NN	II	II	II	NN	NN	NbIb	NI	II	NN	NaI	NN	NaI	NI	II	Nc
NA20510	NI	NN	NI	NI	II	NN	NN	NN	NbIa	NI	NN	NI	II	NN	NaNa	NN	NaNb	Nb
NA20511	NN	NN	NN	NI	NcNc	NN	NN	NN	NaNa	II	NN	NN	NaI	NN	NbI	NI	NbI	Nc
NA20512	NN	NI	NN	NI	II	NI	NN	NN	NaIa	NI	NN	NN	II	NI	II	NI	NaI	Nc
NA20513	NN	NI	NN	NI	II	NI	NN	NN	NaIa	II	NN	NI	NaNa	NN	NbI	NN	NaI	Nb
NA20514	II	NN	NN	NN	NcI	II	NN	NN	NaIb	NI	NN	NI	NaI	NN	NaNb	NN	NaI	NaNc
NA20515	NI	NI	NN	II	NbNb	NI	NN	NN	NaNb	II	NN	NN	II	NI	NaI	NN	II	Nc
NA20516	NI	NN	NN	II	II	NI	NN	NN	NaIb	NI	NI	NN	NaNa	NN	NaI	NN	II	Nc
NA20517	NN	NI	NN	NN	II	NI	NN	NN	NaIb	II	NN	NN	NaNa	NN	NaI	NN	II	NcI
NA20518	NI	NI	NN	NI	II	NI	NN	NN	NaIb	NI	II	NN	NbI	NI	II	II	NaI	Nc
NA20519	NN	NI	NN	II	II	NI	NN	NI	NaNb	II	NN	NN	NaI	NI	NaNb	NN	NbNc	Nc
NA20520	NN	NN	NN	NN	II	II	NN	NI	NaNb	NI	NN	NN	NaI	NN	NaI	NN	NaNc	Nc
NA20521	NN	NI	NN	NI	NcI	II	NN	NN	NaNb	II	NN	NI	NaNa	NN	NbNb	NI	NaI	Nc
NA20522	NN	NN	NN	NI	II	II	NN	NN	NaIb	NI	NN	NN	NaNa	NI	NbI	NI	NaI	II
NA20524	NN	NI	NN	II	II	II	NN	NN	NaIa	II	NI	NN	NaNa	NN	NaI	NI	NaI	Nc
NA20525	NI	II	NI	II	NaNa	NI	NI	NN	NaIa	II	NN	NN	NaI	NN	NaNa	NI	II	Nc
NA20527	NN	NN	NI	II	NaNa	NN	NN	NN	NaIb	NI	NN	NN	NaI	NN	NaNb	NN	NaNa	Nc
NA20528	NI	NN	NN	II	II	II	NN	NN	NaIa	NN	NI	NN	NaI	NN	NaI	NN	II	Nc
NA20529	NN	NN	NI	II	NbNc	NN	NN	NN	NaIa	NI	NN	NN	NaI	NN	NaNa	NI	NaI	NbI
NA20530	NI	NI	NN	NI	II	NI	NN	II	IbIb	NN	NI	NN	NaNb	NI	NaI	NN	NcI	NbNb
NA20531	NI	NN	NI	NI	II	II	NN	NN	NbIa	NI	NN	NN	NaI	NN	NaNa	NN	NaI	NbNc
NA20532	NI	NI	NN	NI	NbNb	NI	NN	NN	NaIa	NI	II	NN	NaI	NN	NaI	NI	NaNc	Na
NA20533	NI	NN	NN	II	NbNb	II	NN	NN	IbIb	NI	NN	NN	NaNa	NN	NbNb	NN	NcNc	NA
NA20534	NI	NN	NN	NI	II	NI	NN	NN	NaIb	NI	NN	NN	NaI	NN	NaNa	II	II	Nc
NA20535	NN	NN	NN	NN	NaI	NI	NN	NN	NaNa	II	NN	NN	NaI	NN	NaI	NN	II	NcNc
NA20536	NN	NN	NN	NI	II	NI	NN	NI	NbIb	NI	NI	NN	II	NN	II	NI	NaI	Nc
NA20538	NI	NN	NN	NI	NaNa	NI	NI	NN	NaNa	NI	NN	NN	NaNa	NI	NaNa	NN	NaNc	Nc
NA20539	NN	NN	NN	NI	II	NI	NN	NN	IbIb	NN	NI	NN	NaI	NN	NaI	NI	NaI	Nb
NA20540	NN	NI	NN	II	NcNc	NI	NN	II	NaNa	NI	NI	NN	NaI	NN	II	NI	NcI	NcNc
NA20541	NI	NN	NN	NI	NcI	II	NN	NN	IaIb	NI	NN	NN	II	NN	NaNa	NI	NaNc	NcI
NA20542	NN	NN	NN	NI	NaI	NI	NN	NN	IaIb	II	NN	II	NaNa	NN	NaNb	NN	NaNc	NcI
NA20543	NN	NN	NN	II	NaI	II	NN	NN	NaNb	II	NN	NN	NaI	NI	II	NN	NcI	Nc
NA20544	NN	NI	NN	NI	II	II	NN	NI	NaNb	NI	NN	NI	NaNa	NN	NaNa	II	NaI	Nc
NA20581	NN	NI	NN	II	II	II	NN	NI	IbIb	II	NI	NI	NaNa	NI	NaNb	NI	II	Nc
NA20582	NN	NN	NN	NI	II	NI	NN	NN	NaNa	NI	NN	NN	NaI	NN	NaNb	NN	II	NcNc
NA20585	NN	NN	NN	II	NcI	NN	NN	NI	NaIb	II	NN	NI	II	NN	NaNb	NI	II	NcNc
NA20586	NN	NN	NI	NN	NaI	II	NN	NI	NaIa	NI	NN	NN	NaI	NN	NaNa	NN	NaI	Nb
NA20587	NN	II	NN	NI	NaNa	NI	NN	NN	NaNb	II	NN	NN	NaI	NN	II	NI	NcI	NcI
NA20588	NN	NN	NN	NI	NaNa	NI	NN	NN	NaIa	NI	NN	NN	NaI	NN	NbI	NI	NcI	Nc
NA20589	NN	NN	NN	NI	II	II	NN	NN	NaIb	NN	NN	NN	NaI	NI	NaI	NI	II	NcNc
NA20752	NN	NN	NN	NI	II	NI	NN	NN	NaNa	NN	NN	NN	NaNa	NN	NaI	NN	NaNa	Nc
NA20753	NN	NI	NN	NN	NaI	II	NI	II	NaIb	II	NI	NN	NaI	NN	NaNb	II	II	NcNc
NA20754	NN	NN	NN	NI	NaNa	NI	NN	NN	NaNb	NN	NN	NI	II	NI	NaNb	NI	NaI	Nc
NA20755	NN	NN	NN	II	NaNa	NI	NN	II	NbIa	II	NN	NI	NaNa	NN	NbI	NN	NcI	Nc
NA20756	NN	NN	NN	NI	II	II	NI	NI	NaNa	II	NN	NN	NaI	NN	II	NI	NaI	NcI
NA20757	NN	NN	NN	II	II	II	NN	NI	NaIb	NI	NN	II	NaNa	NN	NbI	NN	NaI	NcNc
NA20758	NN	NN	NN	II	NbNb	NI	NN	NN	IaIb	II	NI	NI	NaNa	NN	NaNb	NN	II	Nc
NA20759	NN	NI	NN	NI	NaNa	NI	NN	NI	IaIb	NI	NN	NN	NaI	NN	NaI	NI	II	Nc
NA20760	NN	NN	NN	NI	NbNb	NI	NI	NN	NaIa	NI	NI	NI	NaNb	NN	NaI	NN	NaNa	NcI
NA20761	NN	NN	NI	NI	NbNb	NN	NN	NI	IaIb	II	NI	NN	II	NN	NaNb	NI	NaI	NcNc
NA20762	NN	NN	NN	NN	II	II	NN	NI	IaIb	II	NN	NN	II	NN	NbI	NN	II	I
NA20763	NN	NN	NN	NI	II	NI	NN	NI	NaNb	II	NI	NI	NaI	NN	NaNb	NI	NaNc	Nb
NA20764	NN	NN	NN	NI	NaNa	NI	NN	NI	NaNa	II	NI	NN	NaNb	NN	NaI	NN	NaNc	NcNc
NA20765	NN	NI	NN	NI	NcI	II	NI	NI	IaIb	NI	NN	II	NaI	NN	II	NI	II	Nc
NA20766	NN	NN	NN	NI	II	II	NI	NI	NaNb	NI	NI	NN	NaNa	NN	II	NI	NaI	NcI
NA20767	NN	NN	NN	NI	NbI	II	NN	NI	IaIb	NN	NN	NN	NaI	NN	NaNb	NN	NaI	I
NA20768	NI	NI	NN	NI	NbNb	II	NN	NI	IaIb	NI	NN	NN	NaI	NN	NaI	II	II	NcNc
NA20769	NN	NN	NN	NI	NaNa	NI	NN	NI	NaIb	II	NN	NI	NaI	NN	NaNb	NN	NaI	NcNc
NA20770	NN	NN	NI	NI	II	II	NN	NN	NaIb	NI	NN	NN	NaI	NN	II	NI	II	Nc
NA20771	NN	NI	NN	II	NaNc	II	NN	NI	IaIa	II	NN	NI	NaNa	NN	NbNb	NN	II	NcNc
NA20772	NI	NN	NN	II	NaNb	NI	NI	NI	IaIb	NI	NI	NI	NaNa	NN	NaNb	NN	NaNa	NcNc
NA20773	NN	NN	NN	NI	NbI	NN	NN	NN	IbIb	NI	NN	NN	NaNa	NN	NbNb	NN	II	NcNc
NA20774	NI	NI	NN	NI	NcI	II	NI	NI	IbIb	NN	NN	NN	NaNb	NN	NaI	II	II	NcI
NA20775	NI	NN	NN	II	NaI	NI	NN	NN	NaIb	NI	II	NN	NaNa	NN	NaI	NN	II	NcI
NA20778	NN	NN	NN	NN	NcI	NN	NN	II	NaIb	NI	NI	NN	NaNb	NN	NaI	NI	NaI	I
NA20783	NN	NI	NN	II	NaNb	NI	NN	NN	NbIb	NI	NN	NN	NaNa	NI	NaNb	NI	II	Nc
NA20785	NI	NI	NN	NI	NbNb	II	NN	NI	NbIb	NI	NN	NN	NaI	NN	NbNb	NI	II	Nc
NA20786	NN	NN	NN	NI	NcI	II	NN	NN	NaIa	NI	NN	NI	NaNa	NN	NaI	NN	NbI	NcNc
NA20787	NN	NN	NI	NI	NcI	II	NI	NN	IaIb	II	NN	NN	NbI	NN	NaNb	NN	NaNc	Nc
NA20790	NN	NN	NN	II	NcNc	NI	NN	NN	NaNa	II	NN	NN	NaNb	NI	NaNb	NI	NaI	NcNc
NA20792	NN	NN	NN	NI	II	NI	NN	NN	NaIa	NI	NN	NN	NbNb	NN	NaNa	NI	NaNc	Nb
NA20795	NN	NN	NN	NI	NbNb	II	NI	NN	NaIb	NI	NI	NN	NaNb	NN	NaI	NI	NaNa	NcNc
NA20796	NI	NN	NN	NN	NcI	NI	NN	NN	NbIb	NI	NI	NN	NaI	NN	NaNa	NI	II	Nc
NA20797	NI	NN	NI	NI	NaI	NI	NN	NN	NaNa	II	NI	NN	NaI	NI	NaNa	II	NcI	NcNc
NA20798	NN	NI	NN	II	NaNb	NI	NN	NN	NbIa	NI	NN	NN	NaNa	NI	II	NN	NaI	Nc
NA20799	NN	NN	II	II	NcI	NI	NN	NN	IaIa	II	NN	NN	NaNb	NN	NaI	NI	NbI	NbNc
NA20800	NI	NN	NN	NI	NaNa	NI	NI	NI	NaIb	NN	NN	NN	NaI	NN	NaNa	II	NaI	NcNc
NA20801	NN	NI	NN	NI	NaNa	II	NN	NN	NaNb	II	NN	NN	NaNa	NN	NaNa	NN	II	Nc
NA20802	NN	NN	NN	NI	II	NI	NN	NN	NaNb	NI	NI	NN	NaNb	NN	II	NN	NaNa	NcNc
NA20803	NN	NN	NN	II	II	NN	NN	NN	NaIb	NI	II	NI	NaNa	NN	NaI	NN	NaI	Nc
NA20804	NN	NN	NN	NI	II	II	NN	NN	IaIb	NN	NI	NI	NaI	NI	NaNa	NI	NbNc	NaNc
NA20805	NN	NN	NN	NN	II	NI	NN	NN	NaIb	NI	NI	NI	NaI	NI	NaI	II	NaI	Nc
NA20806	NN	NI	NI	NI	NaNa	NN	NN	NI	IbIb	NI	NN	NN	NaI	NN	II	NI	NcI	Nc
NA20807	NI	NN	NI	II	NaI	NI	NN	NN	NaIb	NN	NI	NN	NaI	NN	NaNb	NI	II	NcNc
NA20808	NN	NN	NN	NN	NcNc	NI	NI	NN	NbIa	II	NN	NI	NaNb	NI	NaI	NI	NaNa	NcNc
NA20809	NN	NI	NN	II	NaNa	NN	NN	NN	NbIb	NI	NI	NN	NaI	NN	NbI	NI	NaNa	Nb
NA20810	NI	NN	NI	NI	NbNb	II	NN	NN	NaNb	II	NN	NN	NaNa	NI	II	NN	II	Nc
NA20811	NN	NI	NN	NN	II	NI	NI	NN	IbIb	NI	NN	NN	NaNa	NN	NaI	NN	II	Nc
NA20812	NI	NI	NI	NN	II	NI	NI	NI	NaIb	II	NN	NN	NbNb	NN	NbI	NN	NaI	Nc
NA20813	NI	NN	NN	NI	NbNb	II	NN	NI	IaIa	II	NI	NN	NaI	NN	NaNb	II	NbNc	NcNc
NA20814	NI	NI	NN	NI	NaNc	II	NN	NN	NaIa	NI	NI	NI	NaNa	NN	NaNb	NN	NcI	Nc
NA20815	NI	NN	NN	II	II	NI	NN	NI	IaIb	II	NI	NN	NbI	NN	NaNb	NN	NcI	Nc
NA20818	NN	NI	NN	II	NbI	II	NN	II	NaIa	NI	NI	NI	NaNb	NI	NaI	NN	II	NaNc
NA20819	NN	NN	NN	II	II	II	NN	NI	NaIa	NI	NN	NI	NbI	NN	NaI	NI	NaI	NbNc
NA20821	NN	NN	NN	NN	II	II	NN	NI	NaIa	NI	NN	NN	NaI	NI	II	NN	NaI	NbNc
NA20822	NN	NN	NI	NN	II	II	NN	NN	IbIb	NI	NI	NI	II	NN	NaI	NI	NaI	NcI
NA20826	NI	NN	NN	II	NaNa	II	NI	NN	IbIb	II	NN	NN	NaNa	NN	NaI	NN	NbI	NaNc
NA20827	NN	NN	NI	II	NbI	NI	NN	NN	NaIb	II	NI	NN	NbI	NN	NaI	NI	NaI	Nc
NA20828	NN	NN	NI	NN	NaI	II	NN	NN	IaIb	NN	NI	NN	NbI	NN	II	NN	NaI	NcI
NA20832	NN	NN	NN	NI	NbI	NI	NN	NN	NbIb	NI	NN	NI	NaI	NN	NaI	NN	II	NcNc
